# Supplementary material for: Beyond the Fever: A Serial Report on Moderate to Severe Murine Typhus Cases and Diagnostic Hurdles in Indonesia
Source: Trop Med Infect Dis. 2025 Jul 23;10(8):204. doi: 10.3390/tropicalmed10080204 (PMC12390629; doi:10.3390/tropicalmed10080204)
Supplement: Supplementary file 1 [file tropicalmed-10-00204-s001.zip]

Archive with 1 entries (1 files):
- tropicalmed-3734747-supplementary.pdf
